# Supplementary material for: Spatiotemporal Variation and Hot Spot Detection of Visceral Leishmaniasis Disease in Kashi Prefecture, China
Source: Int J Environ Res Public Health. 2018 Dec 8;15(12):2784. doi: 10.3390/ijerph15122784 (PMC6313707; doi:10.3390/ijerph15122784)
Supplement: Supplementary file 1 [file ijerph-15-02784-s001.zip]

Archive with 14 entries (14 files):
- Supplement Figure (a).jpg
- Supplement Figure (b).jpg
- Supplement Figure (c).jpg
- Supplement Figure (d).jpg
- Supplement Figure (e).jpg
- Supplement Figure (f).jpg
- Supplement Figure (g).jpg
- Supplement Figure (h).jpg
- Supplement Figure (i).jpg
- Supplement Figure (j).jpg
- Supplement Figure (k).jpg
- Supplement Figure (l).jpg
- Supplement Figure (m).jpg
- Supplement_Methodology.docx
